# Supplementary material for: ExceS-A: an exon-centric split aligner
Source: J Integr Bioinform. 2022 Mar 7;19(1):20210040. doi: 10.1515/jib-2021-0040 (PMC9069663; doi:10.1515/jib-2021-0040)
Supplement: Supplementary file 1 — Supplementary Material Details [file j_jib-2021-0040_suppl.zip]

Archive with 6 entries (5 files):
- Supplemental_material/
- Supplemental_material/S1_S2.pdf
- Supplemental_material/S3_AUTS2.txt
- Supplemental_material/S4_AUTS2_primates.fa
- Supplemental_material/S5_hmmModels_AUTS2_primates.zip
- Supplemental_material/S3_AUTS2.ods
