# Supplementary material for: ExceS-A: an exon-centric split aligner
Source: J Integr Bioinform. 2022 Mar 7;19(1):20210040. doi: 10.1515/jib-2021-0040 (PMC9069663; doi:10.1515/jib-2021-0040)
Supplement: Supplementary file 1 — Supplementary Material Details [file j_jib-2021-0040_suppl.zip › Supplemental_material/S3_AUTS2.txt]

species	genome	contig [RefSeq]	exons [Ensembl]	exons [ExceS-A]	start exon0	end exon0	length Intron0-1	start exon1	end exon1	length Intron1-2	start exon2	end exon2	length Intron2-3	start exon3	end exon3	length Intron3-4	start exon4	end exon4	length Intron4-5	start exon5	end exon5	length Intron5-6	start exon6	end exon6	length Intron6-7	start exon7	end exon7	length Intron7-8	start exon8	end exon8	length Intron8-9	start exon9	end exon9	length Intron9-10	start exon10	end exon10	length Intron10-11	start exon11	end exon11	length Intron11-12	start exon12	end exon12	length Intron12-13	start exon13	end exon13	length Intron13-14	start exon14	end exon14	length Intron14-15
Homo sapiens	GCF_000001405.39_GRCh38.p13_genomic	Chromosome 7: 69,598,475-70,793,506	19	19	69,598,475	69,599,962	299,323	69,899,286	69,899,498	218,633	70,118,132	70,118,233	16,302	70,134,536	70,134,571	301,180	70,435,752	70,435,781	262,787	70,698,569	70,698,620	64,249	70,762,870	70,763,341	1,410	70,764,752	70,765,005	1,108	70,766,114	70,766,334	1,689	70,768,024	70,768,068	3,480	70,771,549	70,771,644	2,383	70,774,028	70,774,099	1,257	70,775,357	70,775,386	1,716	70,777,103	70,777,174	4,440	70,781,615	70,781,756	3,185
Microcebus murinus (gray mouse lemur)	GCF_000165445_2_Mmur_3	NC_033676.1	13	19	54,301,780	54,302,089	291,374	54,593,463	54,593,676	234,221	54,827,897	54,827,999	13,317	54,841,316	54,841,352	328,039	55,169,391	55,169,421	232,501	55,401,922	55,401,973	54,251	55,456,224	55,456,692	1,302	55,457,994	55,458,243	1,102	55,459,345	55,459,564	1,722	55,461,286	55,461,331	3,488	55,464,819	55,464,915	2,276	55,467,191	55,467,263	1,245	55,468,508	55,468,538	1,731	55,470,269	55,470,341	3,279	55,473,620	55,473,761	2,864
Otolemur garnettii (small-eared galago)	GCF_000181295_1_OtoGar3_genomic	NW_003852472.1	14	19	5,514,003	5,514,312	323,599	5,837,911	5,838,124	211,220	6,049,344	6,049,446	13,971	6,063,417	6,063,453	317,685	6,381,138	6,381,168	249,403	6,630,571	6,630,622	64,119	6,694,741	6,695,209	1,984	6,697,193	6,697,442	1,473	6,698,915	6,699,134	1,736	6,700,870	6,700,915	3,373	6,704,288	6,704,384	2,684	6,707,068	6,707,140	1,240	6,708,380	6,708,410	1,865	6,710,275	6,710,347	4,068	6,714,415	6,714,556	3,592
Saimiri boliviensis boliviensis (Bolivian squirrel monkey)	GCF_000235385.1_SaiBol1.0_genomic.fna	NW_003943666.1	19	18	/	/	0	3,023,505	3,023,292	230,868	2,792,424	2,792,322	16,900	2,775,422	2,775,386	301,207	2,474,179	2,474,149	256,285	2,217,864	2,217,813	62,276	2,155,537	2,155,072	1,373	2,153,699	2,153,450	1,077	2,152,373	2,152,154	1,672	2,150,482	2,150,437	3,115	2,147,322	2,147,226	2,353	2,144,873	2,144,801	1,258	2,143,543	2,143,513	1,699	2,141,814	2,141,742	4,967	2,136,775	2,136,634	3,127
Macaca fascicularis (crab-eating macaque)	GCF_000364345_1_Macaca_fascicularis_5	NC_022274.1	15	19	52,016,713	52,017,022	311,300	52,328,322	52,328,535	219,691	52,548,226	52,548,328	17,044	52,565,372	52,565,408	293,976	52,859,384	52,859,414	270,534	53,129,948	53,129,999	64,923	53,194,922	53,195,390	1,420	53,196,810	53,197,059	1,108	53,198,167	53,198,386	1,689	53,200,075	53,200,120	3,183	53,203,303	53,203,399	2,486	53,205,885	53,205,957	1,269	53,207,226	53,207,256	1,717	53,208,973	53,209,045	4,119	53,213,164	53,213,305	3,141
Chlorocebus sabaeus (green monkey)	GCF_000409795_2_Chlorocebus_sabeus_1	NC_023669.1	13	19	5,757,883	5,757,574	304,259	5,453,315	5,453,102	219,542	5,233,560	5,233,458	17,335	5,216,123	5,216,087	292,814	4,923,273	4,923,243	266,638	4,656,605	4,656,554	61,500	4,595,054	4,594,586	1,424	4,593,162	4,592,913	1,108	4,591,805	4,591,586	1,690	4,589,896	4,589,851	3,192	4,586,659	4,586,563	2,482	4,584,081	4,584,009	1,255	4,582,754	4,582,724	1,704	4,581,020	4,580,948	4,062	4,576,886	4,576,745	3,104
Colobus angolensis palliatus (Angolan colobus)	GCF_000951035_1_Cang	NW_012113364.1	/	19	2,655,424	2,655,753	309,718	2,965,471	2,965,684	219,588	3,185,272	3,185,374	17,063	3,202,437	3,202,473	304,187	3,506,660	3,506,690	266,077	3,772,767	3,772,818	64,877	3,837,695	3,838,163	1,423	3,839,586	3,839,835	1,107	3,840,942	3,841,161	1,683	3,842,844	3,842,889	3,201	3,846,090	3,846,186	2,475	3,848,661	3,848,733	1,253	3,849,986	3,850,016	2,030	3,852,046	3,852,118	4,134	3,856,252	3,856,393	3,147
Mandrillus leucophaeus (drill)	GCF_000951045.1_Mleu.le_1.0_genomic.fna	NW_012104476.1	13	18	/	/	0	506,673	506,886	220,747	727,633	727,735	15,658	743,393	743,429	305,158	1,048,587	1,048,617	287,374	1,335,991	1,336,042	79,985	1,416,027	1,416,495	1,422	1,417,917	1,418,166	1,108	1,419,274	1,419,493	1,689	1,421,182	1,421,227	3,187	1,424,414	1,424,510	2,487	1,426,997	1,427,069	1,269	1,428,338	1,428,368	1,713	1,430,081	1,430,153	4,083	1,434,236	1,434,377	3,137
Aotus nancymaae (Ma's night monkey)	GCF_000952055_2_Anan_2	NW_018487315.1	20	19	6,095,399	6,095,708	313,046	6,408,754	6,408,967	230,556	6,639,523	6,639,625	17,565	6,657,190	6,657,226	302,281	6,959,507	6,959,537	269,291	7,228,828	7,228,879	58,179	7,287,058	7,287,523	1,360	7,288,883	7,289,132	1,076	7,290,208	7,290,427	1,624	7,292,051	7,292,096	3,135	7,295,231	7,295,327	2,378	7,297,705	7,297,777	1,258	7,299,035	7,299,065	1,702	7,300,767	7,300,839	4,767	7,305,606	7,305,747	3,072
Cercocebus atys (sooty mangabey)	GCF_000955945_1_Caty_1	NW_012001517.1	13	18	4,942,064	4,941,755	306,701	4,635,054	4,634,841	0	/	/	0	4,391,701	4,391,665	296,036	4,095,629	4,095,599	268,291	3,827,308	3,827,257	63,189	3,764,068	3,763,600	1,426	3,762,174	3,761,925	1,108	3,760,817	3,760,598	1,689	3,758,909	3,758,864	3,180	3,755,684	3,755,588	2,485	3,753,103	3,753,031	1,269	3,751,762	3,751,732	1,712	3,750,020	3,749,948	4,087	3,745,861	3,745,720	3,141
Macaca nemestrina (pig-tailed macaque)	GCF_000956065_1_Mnem_1	NW_012013022.1	13	19	6,143,931	6,143,622	318,190	5,825,432	5,825,219	218,986	5,606,233	5,606,131	17,044	5,589,087	5,589,051	306,461	5,282,590	5,282,560	287,036	4,995,524	4,995,473	70,077	4,925,396	4,924,928	1,425	4,923,503	4,923,254	1,108	4,922,146	4,921,927	1,687	4,920,240	4,920,195	3,183	4,917,012	4,916,916	2,491	4,914,425	4,914,353	1,266	4,913,087	4,913,057	1,707	4,911,350	4,911,278	4,090	4,907,188	4,907,047	3,141
Propithecus coquereli (Coquerel's sifaka)	GCF_000956105_1_Pcoq_1	NW_012139414.1	13	19	3,862,168	3,862,477	307,644	4,170,121	4,170,334	267,210	4,437,544	4,437,646	24,885	4,462,531	4,462,567	302,483	4,765,050	4,765,080	236,617	5,001,697	5,001,748	63,487	5,065,235	5,065,703	1,354	5,067,057	5,067,306	1,046	5,068,352	5,068,571	1,683	5,070,254	5,070,299	3,135	5,073,434	5,073,530	2,358	5,075,888	5,075,960	1,253	5,077,213	5,077,243	1,721	5,078,964	5,079,036	3,283	5,082,319	5,082,460	2,820
Rhinopithecus bieti (black snub-nosed monkey)	GCF_001698545_1_ASM169854v1_genomic	NW_016811820.1	13	17	2,009,310	2,009,619	316,363	2,325,982	2,326,195	217,130	2,543,325	2,543,427	17,341	2,560,768	2,560,804	310,643	2,871,447	2,871,477	0	/	/	0	/	/	0	3,214,367	3,214,616	1,107	3,215,723	3,215,942	1,684	3,217,626	3,217,671	3,182	3,220,853	3,220,949	2,507	3,223,456	3,223,528	1,253	3,224,781	3,224,811	2,014	3,226,825	3,226,897	4,075	3,230,972	3,231,113	3,681
Piliocolobus tephrosceles (Ugandan red Colobus)	GCF_002776525_3_ASM277652v3_genomic	NC_045441.1	/	19	16,964,822	16,965,131	308,856	17,273,987	17,274,200	256,624	17,530,824	17,530,722	76,127	17,606,849	17,606,885	294,444	17,901,329	17,901,359	269,925	18,171,284	18,171,335	64,633	18,235,968	18,236,436	1,414	18,237,850	18,238,099	1,107	18,239,206	18,239,425	1,687	18,241,112	18,241,157	3,176	18,244,333	18,244,429	2,496	18,246,925	18,246,997	1,257	18,248,254	18,248,284	2,005	18,250,289	18,250,361	4,071	18,254,432	18,254,573	3,150
Pan troglodytes (chimpanzee)	GCF_002880755_1_Clint_PTRv2_genomic	NC_036886.1	13	19	65,808,439	65,808,748	298,469	66,107,217	66,107,430	211,504	66,318,934	66,319,036	16,223	66,335,259	66,335,295	295,083	66,630,378	66,630,408	265,395	66,895,803	66,895,854	64,328	66,960,182	66,960,650	1,415	66,962,065	66,962,314	1,117	66,963,431	66,963,650	1,696	66,965,346	66,965,391	3,499	66,968,890	66,968,986	2,403	66,971,389	66,971,461	1,258	66,972,719	66,972,749	1,711	66,974,460	66,974,532	4,461	66,978,993	66,979,134	3,149
Pongo abelii (Sumatran orangutan)	GCF_002880775_1_Susie_PABv2_genomic	NC_036910.1	/	19	11,356,754	11,357,063	303,267	11,660,330	11,660,543	221,330	11,881,873	11,881,975	16,214	11,898,189	11,898,225	299,829	12,198,054	12,198,084	262,060	12,460,144	12,460,195	63,124	12,523,319	12,523,787	1,418	12,525,205	12,525,453	1,111	12,526,564	12,526,783	1,682	12,528,465	12,528,510	3,512	12,532,022	12,532,118	2,426	12,534,544	12,534,616	1,255	12,535,871	12,535,901	1,709	12,537,610	12,537,682	4,404	12,542,086	12,542,227	3,213
Theropithecus gelada (gelada)	GCF_003255815_1_Tgel_1	NC_037670.1	/	19	5,664,751	5,664,442	312,713	5,351,729	5,351,516	218,286	5,133,230	5,133,128	17,276	5,115,852	5,115,816	304,261	4,811,555	4,811,525	265,609	4,545,916	4,545,865	63,855	4,482,010	4,481,542	1,419	4,480,123	4,479,874	1,107	4,478,767	4,478,548	1,686	4,476,862	4,476,817	3,193	4,473,624	4,473,528	2,492	4,471,036	4,470,964	1,266	4,469,698	4,469,668	1,715	4,467,953	4,467,881	4,079	4,463,802	4,463,661	3,132
Macaca mulatta (Rhesus monkey)	GCF_003339765_1_Mmul_10_genomic	NC_041756.1	18	19	49,759,439	49,759,748	310,635	50,070,383	50,070,596	219,251	50,289,847	50,289,949	17,014	50,306,963	50,306,999	293,669	50,600,668	50,600,698	267,936	50,868,634	50,868,685	64,118	50,932,803	50,933,271	1,419	50,934,690	50,934,939	1,108	50,936,047	50,936,266	1,691	50,937,957	50,938,002	3,186	50,941,188	50,941,284	2,485	50,943,769	50,943,841	1,269	50,945,110	50,945,140	1,716	50,946,856	50,946,928	4,116	50,951,044	50,951,185	3,141
Nomascus leucogenys (northern white-cheeked gibbon)	GCF_006542625_1_Asia_NLE_v1_genomic	NC_044397.1	13	19	42,866,286	42,866,595	310,299	43,176,894	43,177,107	230,375	43,407,482	43,407,584	16,504	43,424,088	43,424,124	295,635	43,719,759	43,719,789	266,611	43,986,400	43,986,451	64,317	44,050,768	44,051,236	1,418	44,052,654	44,052,903	1,096	44,053,999	44,054,218	1,674	44,055,892	44,055,937	3,487	44,059,424	44,059,520	2,465	44,061,985	44,062,057	1,266	44,063,323	44,063,353	1,704	44,065,057	44,065,129	4,409	44,069,538	44,069,679	3,133
Rhinopithecus roxellana (golden snub-nosed monkey)	GCF_007565055_1_ASM756505v1_genomic	NC_044554.1	13	19	40,517,235	40,517,544	325,578	40,843,122	40,843,335	222,826	41,066,161	41,066,263	17,310	41,083,573	41,083,609	309,407	41,393,016	41,393,046	266,090	41,659,136	41,659,187	64,773	41,723,960	41,724,428	1,416	41,725,844	41,726,093	1,108	41,727,201	41,727,420	1,687	41,729,107	41,729,152	3,182	41,732,334	41,732,430	2,487	41,734,917	41,734,989	1,253	41,736,242	41,736,272	2,017	41,738,289	41,738,361	4,078	41,742,439	41,742,580	3,482
Gorilla gorilla gorilla (western lowland gorilla)	GCF_008122165_1_Kamilah_GGO_v0_genomic	NC_044609.1	13	19	64,052,816	64,053,125	298,096	64,351,221	64,351,434	217,326	64,568,760	64,568,862	16,215	64,585,077	64,585,113	295,188	64,880,301	64,880,331	262,397	65,142,728	65,142,779	64,179	65,206,958	65,207,426	1,418	65,208,844	65,209,093	1,112	65,210,205	65,210,424	1,687	65,212,111	65,212,156	3,490	65,215,646	65,215,742	2,399	65,218,141	65,218,213	1,260	65,219,473	65,219,503	1,707	65,221,210	65,221,282	4,356	65,225,638	65,225,779	3,168
Papio anubis (olive baboon)	GCF_008728515_1_Panubis1	NC_044979.1	19	19	132,496,883	132,496,574	307,640	132,188,934	132,188,721	214,886	131,973,835	131,973,733	17,027	131,956,706	131,956,670	298,424	131,658,246	131,658,216	265,807	131,392,409	131,392,358	64,144	131,328,214	131,327,746	1,421	131,326,325	131,326,076	1,108	131,324,968	131,324,749	1,689	131,323,060	131,323,015	3,184	131,319,831	131,319,735	2,491	131,317,244	131,317,172	1,269	131,315,903	131,315,873	1,712	131,314,161	131,314,089	4,087	131,310,002	131,309,861	3,128
Callithrix jacchus (white-tufted-ear marmoset)	GCF_009663435_1_Callithrix_jacchus_cj1700_1	NC_048384.1	19	19	5,149,951	5,149,642	314,611	4,835,031	4,834,818	234,063	4,600,755	4,600,653	18,006	4,582,647	4,582,611	298,474	4,284,137	4,284,107	256,400	4,027,707	4,027,656	61,857	3,965,799	3,965,334	1,347	3,963,987	3,963,738	1,076	3,962,662	3,962,443	1,612	3,960,831	3,960,786	3,453	3,957,333	3,957,237	2,305	3,954,932	3,954,860	1,243	3,953,617	3,953,587	1,682	3,951,905	3,951,833	4,711	3,947,122	3,946,981	3,122
Sapajus apella (tufted capuchin)	GCF_009761245_1_GSC_monkey_1	NW_022437028.1	/	19	2,013,596	2,013,287	307,102	1,706,185	1,705,972	234,674	1,471,298	1,471,196	17,003	1,454,193	1,454,157	306,000	1,148,157	1,148,127	258,187	889,940	889,889	62,247	827,642	827,177	1,373	825,804	825,555	1,075	824,480	824,261	1,635	822,626	822,581	3,145	819,436	819,340	2,377	816,963	816,891	1,401	815,490	815,460	1,687	813,773	813,701	4,752	808,949	808,808	3,102
Trachypithecus francoisi (Francois's langur)	GCF_009764315_1_Tfra_2	NW_022681469.1	/	19	122,690,500	122,690,809	318,479	123,009,288	123,009,501	216,588	123,226,089	123,226,191	17,327	123,243,518	123,243,554	311,935	123,555,489	123,555,519	270,290	123,825,809	123,825,860	65,204	123,891,064	123,891,532	1,423	123,892,955	123,893,204	1,092	123,894,296	123,894,515	1,687	123,896,202	123,896,247	3,186	123,899,433	123,899,529	2,484	123,902,013	123,902,085	1,253	123,903,338	123,903,368	2,019	123,905,387	123,905,459	4,087	123,909,546	123,909,687	3,536
Hylobates moloch (silvery gibbon)	GCF_009828535_2_HMol_V2_genomic	NW_022611643.1	/	19	108,851,728	108,851,419	305,590	108,545,829	108,545,616	237,530	108,308,086	108,307,984	16,530	108,291,454	108,291,418	300,945	107,990,473	107,990,443	273,119	107,717,324	107,717,273	63,807	107,653,466	107,652,983	1,412	107,651,571	107,651,322	1,096	107,650,226	107,650,007	1,673	107,648,334	107,648,289	3,485	107,644,804	107,644,708	2,465	107,642,243	107,642,171	1,262	107,640,909	107,640,879	1,705	107,639,174	107,639,102	4,429	107,634,673	107,634,532	3,147
Pan paniscus (pygmy chimpanzee)	GCF_013052645_1_Mhudiblu_PPA_v0_genomic	NC_048246.1	12	19	64,824,178	64,824,487	297,768	65,122,255	65,122,468	224,212	65,346,680	65,346,782	16,214	65,362,996	65,363,032	294,160	65,657,192	65,657,222	264,403	65,921,625	65,921,676	64,206	65,985,882	65,986,350	1,417	65,987,767	65,988,016	1,100	65,989,116	65,989,335	1,680	65,991,015	65,991,060	3,490	65,994,550	65,994,646	2,402	65,997,048	65,997,120	1,258	65,998,378	65,998,408	1,707	66,000,115	66,000,187	4,453	66,004,640	66,004,781	3,149
[truncated: 11 more columns]
